# Supplementary material for: Early reduction of skin potassium without sodium accumulation in the pathogenesis of salt sensitivity in primary aldosteronism
Source: Front Pharmacol. 2025 Apr 29;16:1575972. doi: 10.3389/fphar.2025.1575972 (PMC12069341; doi:10.3389/fphar.2025.1575972)
Supplement: Supplementary file 2 [file Table1.xlsx]

## Sheet: Sheet1
Rank	ID	Description	Gene_set_size	Enrichment_score	Enrichment_score_norm	p-value	FDR	Sig	GSEA plot	Core_enrichment_ratio	Core_enrichment_genes
1	GO:0030239	myofibril assembly	71	0.857	2.58	1e-10	8.28e-10	****	PDF	0.437	31
2	GO:0055002	striated muscle cell development	72	0.853	2.57	1e-10	8.28e-10	****	PDF	0.431	31
6	GO:0045214	sarcomere organization	50	0.87	2.5	1e-10	8.28e-10	****	PDF	0.48	24
7	GO:0006941	striated muscle contraction	168	0.736	2.49	1e-10	8.28e-10	****	PDF	0.292	49
8	GO:0003009	skeletal muscle contraction	46	0.874	2.48	1e-10	8.28e-10	****	PDF	0.543	25
13	GO:0055001	muscle cell development	213	0.705	2.44	1e-10	8.28e-10	****	PDF	0.277	59
14	GO:0006936	muscle contraction	298	0.687	2.44	1e-10	8.28e-10	****	PDF	0.228	68
16	GO:0050879	multicellular organismal movement	62	0.815	2.41	1e-10	8.28e-10	****	PDF	0.403	25
17	GO:0050881	musculoskeletal movement	62	0.815	2.41	1e-10	8.28e-10	****	PDF	0.403	25
18	GO:0015980	energy derivation by oxidation of organic compounds	288	0.678	2.41	1e-10	8.28e-10	****	PDF	0.434	125
20	GO:0045333	cellular respiration	202	0.694	2.39	1e-10	8.28e-10	****	PDF	0.49	99
21	GO:0009060	aerobic respiration	158	0.71	2.38	1e-10	8.28e-10	****	PDF	0.525	83
22	GO:0006091	generation of precursor metabolites and energy	407	0.657	2.37	1e-10	8.28e-10	****	PDF	0.393	160
23	GO:0006119	oxidative phosphorylation	116	0.729	2.37	1e-10	8.28e-10	****	PDF	0.698	81
25	GO:0019646	aerobic electron transport chain	58	0.813	2.37	1e-10	8.28e-10	****	PDF	0.69	40
28	GO:0022900	electron transport chain	112	0.728	2.36	1e-10	8.28e-10	****	PDF	0.643	72
29	GO:0010927	cellular component assembly involved in morphogenesis	122	0.72	2.35	1e-10	8.28e-10	****	PDF	0.254	31
32	GO:0007519	skeletal muscle tissue development	199	0.675	2.32	1e-10	8.28e-10	****	PDF	0.307	61
33	GO:0060538	skeletal muscle organ development	213	0.669	2.32	1e-10	8.28e-10	****	PDF	0.296	63
34	GO:0033108	mitochondrial respiratory chain complex assembly	82	0.754	2.32	1e-10	8.28e-10	****	PDF	0.78	64
35	GO:0003012	muscle system process	420	0.641	2.32	1e-10	8.28e-10	****	PDF	0.217	91
37	GO:0042773	ATP synthesis coupled electron transport	71	0.765	2.31	1e-10	8.28e-10	****	PDF	0.718	51
40	GO:0042775	mitochondrial ATP synthesis coupled electron transport	69	0.764	2.3	1e-10	8.28e-10	****	PDF	0.638	44
41	GO:0022904	respiratory electron transport chain	93	0.732	2.29	1e-10	8.28e-10	****	PDF	0.581	54
45	GO:0007517	muscle organ development	335	0.637	2.28	1e-10	8.28e-10	****	PDF	0.215	72
46	GO:0044282	small molecule catabolic process	327	0.638	2.28	1e-10	8.28e-10	****	PDF	0.422	138
113	GO:0010830	regulation of myotube differentiation	44	0.805	2.28	1.75e-09	1.06e-08	****	PDF	0.318	14
108	GO:0043501	skeletal muscle adaptation	30	0.862	2.27	1.12e-09	7.14e-09	****	PDF	0.467	14
47	GO:0072329	monocarboxylic acid catabolic process	115	0.696	2.26	1e-10	8.28e-10	****	PDF	0.574	66
48	GO:0046395	carboxylic acid catabolic process	212	0.653	2.26	1e-10	8.28e-10	****	PDF	0.467	99
50	GO:0009062	fatty acid catabolic process	102	0.707	2.26	1e-10	8.28e-10	****	PDF	0.578	59
51	GO:0016054	organic acid catabolic process	214	0.651	2.26	1e-10	8.28e-10	****	PDF	0.467	100
53	GO:0051146	striated muscle cell differentiation	314	0.631	2.25	1e-10	8.28e-10	****	PDF	0.223	70
111	GO:0010257	NADH dehydrogenase complex assembly	55	0.769	2.24	1.69e-09	1.04e-08	****	PDF	0.782	43
112	GO:0032981	mitochondrial respiratory chain complex I assembly	55	0.769	2.24	1.69e-09	1.04e-08	****	PDF	0.782	43
153	GO:0006734	NADH metabolic process	40	0.797	2.21	1.33e-08	5.98e-08	****	PDF	0.575	23
158	GO:0019320	hexose catabolic process	35	0.818	2.2	2.15e-08	9.33e-08	****	PDF	0.314	11
89	GO:0019395	fatty acid oxidation	110	0.679	2.19	2.37e-10	1.83e-09	****	PDF	0.527	58
97	GO:0006942	regulation of striated muscle contraction	83	0.71	2.19	5.12e-10	3.63e-09	****	PDF	0.313	26
141	GO:0014888	striated muscle adaptation	53	0.755	2.19	7.43e-09	3.62e-08	****	PDF	0.302	16
166	GO:0070296	sarcoplasmic reticulum calcium ion transport	35	0.813	2.19	3.4e-08	1.41e-07	****	PDF	0.514	18
110	GO:0006635	fatty acid beta-oxidation	77	0.716	2.18	1.36e-09	8.48e-09	****	PDF	0.61	47
59	GO:0006937	regulation of muscle contraction	151	0.651	2.17	1e-10	8.28e-10	****	PDF	0.205	31
159	GO:0006007	glucose catabolic process	24	0.878	2.17	2.16e-08	9.33e-08	****	PDF	0.458	11
175	GO:0014904	myotube cell development	48	0.76	2.17	5.06e-08	1.98e-07	****	PDF	0.313	15
180	GO:0046365	monosaccharide catabolic process	38	0.793	2.17	7.55e-08	2.88e-07	****	PDF	0.289	11
61	GO:0009150	purine ribonucleotide metabolic process	354	0.599	2.16	1e-10	8.28e-10	****	PDF	0.339	120
95	GO:0034440	lipid oxidation	117	0.663	2.16	4.28e-10	3.1e-09	****	PDF	0.496	58
176	GO:0048741	skeletal muscle fiber development	43	0.773	2.16	5.4e-08	2.11e-07	****	PDF	0.326	14
62	GO:0046034	ATP metabolic process	165	0.636	2.15	1e-10	8.28e-10	****	PDF	0.364	60
63	GO:0006631	fatty acid metabolic process	368	0.597	2.15	1e-10	8.28e-10	****	PDF	0.429	158
114	GO:0009135	purine nucleoside diphosphate metabolic process	96	0.679	2.15	1.82e-09	1.09e-08	****	PDF	0.354	34
115	GO:0009179	purine ribonucleoside diphosphate metabolic process	96	0.679	2.15	1.82e-09	1.09e-08	****	PDF	0.354	34
120	GO:0006090	pyruvate metabolic process	105	0.669	2.15	2.45e-09	1.4e-08	****	PDF	0.381	40
64	GO:0042692	muscle cell differentiation	417	0.591	2.14	1e-10	8.28e-10	****	PDF	0.194	81
86	GO:0014902	myotube differentiation	134	0.647	2.13	1.67e-10	1.33e-09	****	PDF	0.194	26
207	GO:0006120	mitochondrial electron transport, NADH to ubiquinone	28	0.825	2.13	1.96e-07	6.5e-07	****	PDF	0.786	22
224	GO:1903514	release of sequestered calcium ion into cytosol by endoplasmic reticulum	30	0.807	2.13	4.45e-07	1.37e-06	****	PDF	0.467	14
65	GO:0009259	ribonucleotide metabolic process	373	0.586	2.11	1e-10	8.28e-10	****	PDF	0.33	123
140	GO:0046031	ADP metabolic process	90	0.678	2.11	6.93e-09	3.4e-08	****	PDF	0.344	31
66	GO:0019693	ribose phosphate metabolic process	381	0.583	2.1	1e-10	8.28e-10	****	PDF	0.328	125
67	GO:0006163	purine nucleotide metabolic process	377	0.581	2.1	1e-10	8.28e-10	****	PDF	0.321	121
122	GO:0060048	cardiac muscle contraction	126	0.641	2.1	2.52e-09	1.41e-08	****	PDF	0.27	34
157	GO:1901019	regulation of calcium ion transmembrane transporter activity	85	0.674	2.1	2.03e-08	8.86e-08	****	PDF	0.329	28
182	GO:0061615	glycolytic process through fructose-6-phosphate	18	0.895	2.1	7.89e-08	2.98e-07	****	PDF	0.444	8
200	GO:0061620	glycolytic process through glucose-6-phosphate	17	0.901	2.1	1.57e-07	5.39e-07	****	PDF	0.471	8
252	GO:0014808	release of sequestered calcium ion into cytosol by sarcoplasmic reticulum	29	0.807	2.1	1.42e-06	3.86e-06	****	PDF	0.483	14
68	GO:0044242	cellular lipid catabolic process	213	0.603	2.09	1e-10	8.28e-10	****	PDF	0.484	103
91	GO:0009152	purine ribonucleotide biosynthetic process	150	0.63	2.09	2.8e-10	2.11e-09	****	PDF	0.413	62
164	GO:0009185	ribonucleoside diphosphate metabolic process	105	0.65	2.09	3.06e-08	1.28e-07	****	PDF	0.343	36
169	GO:0046939	nucleotide phosphorylation	97	0.655	2.09	4.56e-08	1.85e-07	****	PDF	0.32	31
85	GO:0050905	neuromuscular process	179	0.612	2.08	1.24e-10	1e-09	****	PDF	0.246	44
87	GO:0009205	purine ribonucleoside triphosphate metabolic process	185	0.61	2.08	2.25e-10	1.77e-09	****	PDF	0.33	61
151	GO:0009132	nucleoside diphosphate metabolic process	119	0.637	2.08	1.13e-08	5.16e-08	****	PDF	0.319	38
161	GO:0006165	nucleoside diphosphate phosphorylation	93	0.663	2.08	2.52e-08	1.08e-07	****	PDF	0.312	29
171	GO:0006735	NADH regeneration	15	0.92	2.08	4.77e-08	1.89e-07	****	PDF	0.533	8
172	GO:0061621	canonical glycolysis	15	0.92	2.08	4.77e-08	1.89e-07	****	PDF	0.533	8
173	GO:0061718	glucose catabolic process to pyruvate	15	0.92	2.08	4.77e-08	1.89e-07	****	PDF	0.533	8
232	GO:0043403	skeletal muscle tissue regeneration	51	0.72	2.08	6.98e-07	2.07e-06	****	PDF	0.275	14
255	GO:0014850	response to muscle activity	40	0.748	2.08	1.55e-06	4.16e-06	****	PDF	0.575	23
268	GO:0010880	regulation of release of sequestered calcium ion into cytosol by sarcoplasmic reticulum	26	0.813	2.08	2.34e-06	6.01e-06	****	PDF	0.5	13
70	GO:0031032	actomyosin structure organization	206	0.602	2.07	1e-10	8.28e-10	****	PDF	0.175	36
71	GO:0072521	purine-containing compound metabolic process	408	0.572	2.07	1e-10	8.28e-10	****	PDF	0.311	127
183	GO:0006112	energy reserve metabolic process	84	0.669	2.07	8.09e-08	3.03e-07	****	PDF	0.25	21
249	GO:0035994	response to muscle stretch	27	0.807	2.07	1.31e-06	3.61e-06	****	PDF	0.222	6
72	GO:0009199	ribonucleoside triphosphate metabolic process	192	0.602	2.06	1e-10	8.28e-10	****	PDF	0.323	62
116	GO:0016052	carbohydrate catabolic process	144	0.622	2.06	2.33e-09	1.36e-08	****	PDF	0.299	43
181	GO:0044042	glucan metabolic process	79	0.672	2.06	7.7e-08	2.92e-07	****	PDF	0.253	20
187	GO:0006096	glycolytic process	81	0.672	2.06	8.67e-08	3.17e-07	****	PDF	0.21	17
188	GO:0006757	ATP generation from ADP	81	0.672	2.06	8.67e-08	3.17e-07	****	PDF	0.21	17
192	GO:0005977	glycogen metabolic process	77	0.676	2.06	1.2e-07	4.26e-07	****	PDF	0.26	20
193	GO:0006073	cellular glucan metabolic process	77	0.676	2.06	1.2e-07	4.26e-07	****	PDF	0.26	20
73	GO:0090257	regulation of muscle system process	245	0.584	2.05	1e-10	8.28e-10	****	PDF	0.216	53
106	GO:0009260	ribonucleotide biosynthetic process	164	0.606	2.05	9.67e-10	6.27e-09	****	PDF	0.457	75
287	GO:0007031	peroxisome organization	37	0.75	2.05	4.5e-06	1.08e-05	****	PDF	0.486	18
98	GO:1903169	regulation of calcium ion transmembrane transport	183	0.6	2.04	5.44e-10	3.81e-09	****	PDF	0.235	43
101	GO:0009144	purine nucleoside triphosphate metabolic process	191	0.595	2.04	6.26e-10	4.26e-09	****	PDF	0.319	61
208	GO:0035914	skeletal muscle cell differentiation	79	0.664	2.04	2.01e-07	6.64e-07	****	PDF	0.304	24
74	GO:0006753	nucleoside phosphate metabolic process	483	0.56	2.03	1e-10	8.28e-10	****	PDF	0.321	155
76	GO:0009117	nucleotide metabolic process	477	0.559	2.03	1e-10	8.28e-10	****	PDF	0.321	153
123	GO:0006164	purine nucleotide biosynthetic process	166	0.6	2.03	2.52e-09	1.41e-08	****	PDF	0.373	62
203	GO:0033865	nucleoside bisphosphate metabolic process	96	0.641	2.03	1.83e-07	6.14e-07	****	PDF	0.49	47
204	GO:0033875	ribonucleoside bisphosphate metabolic process	96	0.641	2.03	1.83e-07	6.14e-07	****	PDF	0.49	47
205	GO:0034032	purine nucleoside bisphosphate metabolic process	96	0.641	2.03	1.83e-07	6.14e-07	****	PDF	0.49	47
256	GO:0006754	ATP biosynthetic process	53	0.698	2.03	1.6e-06	4.3e-06	****	PDF	0.566	30
77	GO:0060537	muscle tissue development	452	0.557	2.02	1e-10	8.28e-10	****	PDF	0.181	82
154	GO:0032411	positive regulation of transporter activity	128	0.616	2.02	1.81e-08	8.05e-08	****	PDF	0.258	33
351	GO:0035384	thioester biosynthetic process	31	0.76	2.02	1.91e-05	3.73e-05	****	PDF	0.71	22
352	GO:0071616	acyl-CoA biosynthetic process	31	0.76	2.02	1.91e-05	3.73e-05	****	PDF	0.71	22
96	GO:0009141	nucleoside triphosphate metabolic process	209	0.581	2.01	4.64e-10	3.32e-09	****	PDF	0.306	64
134	GO:0046390	ribose phosphate biosynthetic process	170	0.594	2.01	4.45e-09	2.28e-08	****	PDF	0.441	75
212	GO:0032414	positive regulation of ion transmembrane transporter activity	120	0.616	2.01	2.11e-07	6.84e-07	****	PDF	0.267	32
246	GO:0006637	acyl-CoA metabolic process	80	0.656	2.01	1.15e-06	3.19e-06	****	PDF	0.487	39
247	GO:0035383	thioester metabolic process	80	0.656	2.01	1.15e-06	3.19e-06	****	PDF	0.487	39
338	GO:0006084	acetyl-CoA metabolic process	34	0.749	2.01	1.36e-05	2.76e-05	****	PDF	0.647	22
339	GO:1901661	quinone metabolic process	34	0.748	2.01	1.42e-05	2.88e-05	****	PDF	0.529	18
126	GO:0072522	purine-containing compound biosynthetic process	174	0.589	2	2.84e-09	1.55e-08	****	PDF	0.385	67
300	GO:1903115	regulation of actin filament-based movement	45	0.707	2	6.44e-06	1.48e-05	****	PDF	0.267	12
317	GO:0005978	glycogen biosynthetic process	42	0.718	2	9.99e-06	2.16e-05	****	PDF	0.286	12
318	GO:0009250	glucan biosynthetic process	42	0.718	2	9.99e-06	2.16e-05	****	PDF	0.286	12
179	GO:0043500	muscle adaptation	136	0.603	1.99	7.08e-08	2.72e-07	****	PDF	0.213	29
241	GO:2001259	positive regulation of cation channel activity	81	0.649	1.99	9.59e-07	2.73e-06	****	PDF	0.296	24
336	GO:1901021	positive regulation of calcium ion transmembrane transporter activity	43	0.711	1.99	1.32e-05	2.7e-05	****	PDF	0.349	15
103	GO:0060047	heart contraction	215	0.57	1.98	7.2e-10	4.8e-09	****	PDF	0.214	46
257	GO:0055013	cardiac muscle cell development	99	0.616	1.96	1.69e-06	4.53e-06	****	PDF	0.202	20
308	GO:0014891	striated muscle atrophy	12	0.907	1.96	8.59e-06	1.92e-05	****	PDF	0.5	6
322	GO:0009206	purine ribonucleoside triphosphate biosynthetic process	61	0.665	1.96	1.07e-05	2.29e-05	****	PDF	0.508	31
374	GO:0006103	2-oxoglutarate metabolic process	17	0.843	1.96	2.78e-05	5.1e-05	****	PDF	0.647	11
432	GO:0009081	branched-chain amino acid metabolic process	21	0.801	1.96	6.59e-05	0.000105	****	PDF	0.905	19
462	GO:0042278	purine nucleoside metabolic process	32	0.733	1.96	9.38e-05	0.00014	****	PDF	0.406	13
79	GO:0016042	lipid catabolic process	294	0.549	1.95	1e-10	8.28e-10	****	PDF	0.435	128
80	GO:1904062	regulation of cation transmembrane transport	376	0.54	1.95	1e-10	8.28e-10	****	PDF	0.197	74
294	GO:0009142	nucleoside triphosphate biosynthetic process	76	0.638	1.95	5.37e-06	1.25e-05	****	PDF	0.447	34
342	GO:0009145	purine nucleoside triphosphate biosynthetic process	62	0.661	1.95	1.49e-05	3e-05	****	PDF	0.5	31
380	GO:0033866	nucleoside bisphosphate biosynthetic process	42	0.701	1.95	3.2e-05	5.76e-05	****	PDF	0.619	26
381	GO:0034030	ribonucleoside bisphosphate biosynthetic process	42	0.701	1.95	3.2e-05	5.76e-05	****	PDF	0.619	26
382	GO:0034033	purine nucleoside bisphosphate biosynthetic process	42	0.701	1.95	3.2e-05	5.76e-05	****	PDF	0.619	26
398	GO:0060314	regulation of ryanodine-sensitive calcium-release channel activity	20	0.806	1.95	4.03e-05	6.95e-05	****	PDF	0.5	10
404	GO:0043457	regulation of cellular respiration	50	0.677	1.95	4.37e-05	7.42e-05	****	PDF	0.38	19
468	GO:0009119	ribonucleoside metabolic process	32	0.73	1.95	0.000114	0.000167	***	PDF	0.375	12
131	GO:0003015	heart process	227	0.558	1.94	3.53e-09	1.85e-08	****	PDF	0.207	47
135	GO:1901293	nucleoside phosphate biosynthetic process	218	0.559	1.94	4.5e-09	2.29e-08	****	PDF	0.39	85
146	GO:0009165	nucleotide biosynthetic process	216	0.559	1.94	9.73e-09	4.58e-08	****	PDF	0.389	84
321	GO:0014819	regulation of skeletal muscle contraction	13	0.887	1.94	1.06e-05	2.28e-05	****	PDF	0.769	10
400	GO:0046716	muscle cell cellular homeostasis	27	0.756	1.94	4.21e-05	7.23e-05	****	PDF	0.407	11
427	GO:0086012	membrane depolarization during cardiac muscle cell action potential	17	0.832	1.94	6.31e-05	0.000101	****	PDF	0.353	6
304	GO:0014732	skeletal muscle atrophy	11	0.914	1.93	7.62e-06	1.72e-05	****	PDF	0.545	6
340	GO:0051149	positive regulation of muscle cell differentiation	69	0.642	1.93	1.43e-05	2.89e-05	****	PDF	0.29	20
511	GO:0014874	response to stimulus involved in regulation of muscle adaptation	22	0.78	1.93	0.000187	0.000251	***	PDF	0.364	8
147	GO:0042180	cellular ketone metabolic process	205	0.557	1.92	9.98e-09	4.67e-08	****	PDF	0.356	73
331	GO:0006749	glutathione metabolic process	66	0.642	1.92	1.26e-05	2.62e-05	****	PDF	0.455	30
489	GO:0042181	ketone biosynthetic process	44	0.677	1.92	0.000137	0.000192	***	PDF	0.432	19
195	GO:0008016	regulation of heart contraction	178	0.562	1.91	1.41e-07	4.96e-07	****	PDF	0.202	36
302	GO:0048644	muscle organ morphogenesis	79	0.623	1.91	7.23e-06	1.65e-05	****	PDF	0.177	14
356	GO:0009201	ribonucleoside triphosphate biosynthetic process	67	0.637	1.91	2.07e-05	3.99e-05	****	PDF	0.478	32
443	GO:0006625	protein targeting to peroxisome	18	0.814	1.91	7.58e-05	0.000117	****	PDF	0.556	10
444	GO:0072662	protein localization to peroxisome	18	0.814	1.91	7.58e-05	0.000117	****	PDF	0.556	10
445	GO:0072663	establishment of protein localization to peroxisome	18	0.814	1.91	7.58e-05	0.000117	****	PDF	0.556	10
458	GO:0009083	branched-chain amino acid catabolic process	19	0.804	1.91	9.08e-05	0.000136	****	PDF	0.947	18
482	GO:0006085	acetyl-CoA biosynthetic process	17	0.819	1.91	0.000129	0.000183	***	PDF	0.824	14
495	GO:0006123	mitochondrial electron transport, cytochrome c to oxygen	16	0.831	1.91	0.000145	0.000201	***	PDF	0.625	10
82	GO:0034765	regulation of ion transmembrane transport	476	0.524	1.9	1e-10	8.28e-10	****	PDF	0.181	86
248	GO:0006633	fatty acid biosynthetic process	140	0.575	1.9	1.3e-06	3.59e-06	****	PDF	0.407	57
297	GO:1990748	cellular detoxification	93	0.606	1.9	6.27e-06	1.45e-05	****	PDF	0.398	37
501	GO:0006743	ubiquinone metabolic process	20	0.783	1.9	0.000156	0.000213	***	PDF	0.65	13
149	GO:0022898	regulation of transmembrane transporter activity	265	0.535	1.89	1.09e-08	5.02e-08	****	PDF	0.208	55
266	GO:1902600	proton transmembrane transport	123	0.58	1.89	2.28e-06	5.9e-06	****	PDF	0.358	44
328	GO:0097237	cellular response to toxic substance	105	0.588	1.89	1.24e-05	2.59e-05	****	PDF	0.39	41
334	GO:0055006	cardiac cell development	106	0.586	1.89	1.31e-05	2.7e-05	****	PDF	0.189	20
335	GO:0044264	cellular polysaccharide metabolic process	97	0.595	1.89	1.32e-05	2.7e-05	****	PDF	0.206	20
142	GO:0032412	regulation of ion transmembrane transporter activity	257	0.536	1.88	7.78e-09	3.77e-08	****	PDF	0.21	54
228	GO:0072330	monocarboxylic acid biosynthetic process	176	0.553	1.88	4.99e-07	1.5e-06	****	PDF	0.386	68
471	GO:0009116	nucleoside metabolic process	49	0.656	1.88	0.000118	0.000172	***	PDF	0.306	15
480	GO:0006695	cholesterol biosynthetic process	49	0.654	1.88	0.000127	0.000182	***	PDF	0.551	27
481	GO:1902653	secondary alcohol biosynthetic process	49	0.654	1.88	0.000127	0.000182	***	PDF	0.551	27
512	GO:0014854	response to inactivity	19	0.789	1.88	0.000188	0.000252	***	PDF	0.316	6
521	GO:0006099	tricarboxylic acid cycle	28	0.729	1.88	0.000204	0.000269	***	PDF	0.536	15
537	GO:0014870	response to muscle inactivity	16	0.821	1.88	0.000254	0.000325	***	PDF	0.375	6
574	GO:1903715	regulation of aerobic respiration	33	0.701	1.88	0.000434	0.000519	***	PDF	0.394	13
587	GO:0048643	positive regulation of skeletal muscle tissue development	21	0.765	1.88	0.000478	0.00056	***	PDF	0.429	9
403	GO:0060415	muscle tissue morphogenesis	72	0.621	1.87	4.35e-05	7.41e-05	****	PDF	0.181	13
467	GO:0016126	sterol biosynthetic process	53	0.643	1.87	0.00011	0.000162	***	PDF	0.566	30
132	GO:0032409	regulation of transporter activity	278	0.525	1.86	4.23e-09	2.19e-08	****	PDF	0.205	57
162	GO:0051924	regulation of calcium ion transport	263	0.526	1.86	2.61e-08	1.11e-07	****	PDF	0.194	51
362	GO:0043648	dicarboxylic acid metabolic process	93	0.592	1.86	2.39e-05	4.54e-05	****	PDF	0.301	28
365	GO:0098754	detoxification	105	0.579	1.86	2.56e-05	4.82e-05	****	PDF	0.371	39
421	GO:1901657	glycosyl compound metabolic process	72	0.616	1.86	5.83e-05	9.52e-05	****	PDF	0.306	22
552	GO:0009629	response to gravity	19	0.779	1.86	0.000327	0.000406	***	PDF	0.263	5
238	GO:2001257	regulation of cation channel activity	172	0.545	1.85	8.05e-07	2.32e-06	****	PDF	0.244	42
366	GO:0098869	cellular oxidant detoxification	79	0.603	1.85	2.6e-05	4.87e-05	****	PDF	0.367	29
553	GO:0017004	cytochrome complex assembly	27	0.724	1.85	0.000328	0.000407	***	PDF	0.63	17
83	GO:0044283	small molecule biosynthetic process	494	0.506	1.84	1e-10	8.28e-10	****	PDF	0.34	168
229	GO:0030258	lipid modification	208	0.534	1.84	5.37e-07	1.61e-06	****	PDF	0.365	76
387	GO:0009063	cellular amino acid catabolic process	94	0.585	1.84	3.58e-05	6.36e-05	****	PDF	0.372	35
419	GO:0051279	regulation of release of sequestered calcium ion into cytosol	83	0.595	1.84	5.65e-05	9.26e-05	****	PDF	0.181	15
640	GO:0086010	membrane depolarization during action potential	31	0.695	1.84	0.00072	0.000773	***	PDF	0.226	7
643	GO:0010831	positive regulation of myotube differentiation	16	0.801	1.84	0.00073	0.000779	***	PDF	0.313	5
653	GO:0014889	muscle atrophy	21	0.752	1.84	0.000776	0.000816	***	PDF	0.333	7
666	GO:0043574	peroxisomal transport	22	0.745	1.84	0.000824	0.00085	***	PDF	0.5	11
254	GO:0006006	glucose metabolic process	184	0.537	1.83	1.52e-06	4.11e-06	****	PDF	0.228	42
515	GO:0055008	cardiac muscle tissue morphogenesis	61	0.623	1.83	0.000196	0.000262	***	PDF	0.197	12
524	GO:0033013	tetrapyrrole metabolic process	52	0.633	1.83	0.000208	0.000272	***	PDF	0.5	26
533	GO:0009261	ribonucleotide catabolic process	47	0.642	1.83	0.000221	0.000284	***	PDF	0.362	17
542	GO:0051155	positive regulation of striated muscle cell differentiation	54	0.628	1.83	0.000288	0.000365	***	PDF	0.315	17
578	GO:0009154	purine ribonucleotide catabolic process	40	0.66	1.83	0.000437	0.00052	***	PDF	0.375	15
613	GO:0015669	gas transport	12	0.846	1.83	0.000597	0.000669	***	PDF	0.25	3
621	GO:0046128	purine ribonucleoside metabolic process	26	0.716	1.83	0.000624	0.00069	***	PDF	0.385	10
685	GO:0042026	protein refolding	22	0.74	1.83	0.000965	0.000968	***	PDF	0.227	5
329	GO:1902652	secondary alcohol metabolic process	128	0.557	1.82	1.25e-05	2.6e-05	****	PDF	0.383	49
417	GO:0042246	tissue regeneration	93	0.581	1.82	5.59e-05	9.21e-05	****	PDF	0.183	17
437	GO:0051153	regulation of striated muscle cell differentiation	100	0.572	1.82	7e-05	0.00011	****	PDF	0.25	25
439	GO:0070252	actin-mediated cell contraction	94	0.577	1.82	7.13e-05	0.000112	****	PDF	0.213	20
448	GO:0008637	apoptotic mitochondrial changes	110	0.565	1.82	8.05e-05	0.000123	****	PDF	0.282	31
473	GO:0055117	regulation of cardiac muscle contraction	68	0.606	1.82	0.000119	0.000173	***	PDF	0.25	17
506	GO:0051926	negative regulation of calcium ion transport	67	0.609	1.82	0.000168	0.000228	***	PDF	0.284	19
630	GO:0086004	regulation of cardiac muscle cell contraction	37	0.666	1.82	0.000655	0.000714	***	PDF	0.243	9
651	GO:2001014	regulation of skeletal muscle cell differentiation	24	0.735	1.82	0.000762	0.000804	***	PDF	0.333	8
654	GO:0006744	ubiquinone biosynthetic process	17	0.783	1.82	0.000778	0.000816	***	PDF	0.647	11
655	GO:1901663	quinone biosynthetic process	17	0.783	1.82	0.000778	0.000816	***	PDF	0.647	11
189	GO:0006790	sulfur compound metabolic process	286	0.509	1.81	9.1e-08	3.31e-07	****	PDF	0.364	104
518	GO:0045661	regulation of myoblast differentiation	64	0.61	1.81	0.000201	0.000267	***	PDF	0.266	17
567	GO:1902514	regulation of calcium ion transmembrane transport via high voltage-gated calcium channel	15	0.804	1.81	0.000409	0.000494	***	PDF	0.4	6
635	GO:0044743	protein transmembrane import into intracellular organelle	35	0.673	1.81	0.00069	0.000747	***	PDF	0.457	16
118	GO:0010959	regulation of metal ion transport	414	0.497	1.8	2.34e-09	1.36e-08	****	PDF	0.169	70
307	GO:0006839	mitochondrial transport	166	0.533	1.8	8.45e-06	1.89e-05	****	PDF	0.331	55
485	GO:0005976	polysaccharide metabolic process	107	0.555	1.8	0.000135	0.000191	***	PDF	0.187	20
505	GO:0086003	cardiac muscle cell contraction	68	0.601	1.8	0.000167	0.000227	***	PDF	0.279	19
564	GO:0006086	acetyl-CoA biosynthetic process from pyruvate	10	0.876	1.8	0.000404	0.000492	***	PDF	0.9	9
608	GO:1902108	regulation of mitochondrial membrane permeability involved in apoptotic process	43	0.643	1.8	0.000576	0.000651	***	PDF	0.279	12
657	GO:0055003	cardiac myofibril assembly	18	0.767	1.8	0.000792	0.000829	***	PDF	0.278	5
197	GO:0006066	alcohol metabolic process	315	0.5	1.79	1.48e-07	5.16e-07	****	PDF	0.34	107
546	GO:1902305	regulation of sodium ion transmembrane transport	66	0.599	1.79	0.000296	0.000372	***	PDF	0.273	18
610	GO:0033275	actin-myosin filament sliding	10	0.871	1.79	0.000588	0.000662	***	PDF	0.5	5
476	GO:0007006	mitochondrial membrane organization	102	0.557	1.78	0.00012	0.000173	***	PDF	0.284	29
669	GO:0033539	fatty acid beta-oxidation using acyl-CoA dehydrogenase	11	0.841	1.78	0.000837	0.00086	***	PDF	0.545	6
237	GO:0016053	organic acid biosynthetic process	259	0.503	1.77	7.51e-07	2.18e-06	****	PDF	0.363	94
239	GO:0046394	carboxylic acid biosynthetic process	257	0.504	1.77	8.64e-07	2.48e-06	****	PDF	0.35	90
272	GO:1903522	regulation of blood circulation	242	0.506	1.77	2.75e-06	6.95e-06	****	PDF	0.132	32
532	GO:0043502	regulation of muscle adaptation	107	0.547	1.77	0.00022	0.000284	***	PDF	0.196	21
209	GO:0070588	calcium ion transmembrane transport	318	0.494	1.76	2.03e-07	6.64e-07	****	PDF	0.167	53
295	GO:0019318	hexose metabolic process	216	0.506	1.76	5.44e-06	1.27e-05	****	PDF	0.208	45
377	GO:1901136	carbohydrate derivative catabolic process	143	0.531	1.76	2.87e-05	5.24e-05	****	PDF	0.385	55
539	GO:1990542	mitochondrial transmembrane transport	75	0.577	1.76	0.000273	0.000348	***	PDF	0.413	31
675	GO:0006778	porphyrin-containing compound metabolic process	36	0.649	1.76	0.000884	0.000899	***	PDF	0.472	17
664	GO:0051289	protein homotetramerization	53	0.603	1.75	0.00082	0.000849	***	PDF	0.189	10
286	GO:0005996	monosaccharide metabolic process	229	0.501	1.74	4.29e-06	1.03e-05	****	PDF	0.205	47
662	GO:0050873	brown fat cell differentiation	56	0.597	1.74	0.000814	0.000844	***	PDF	0.268	15
674	GO:1902686	mitochondrial outer membrane permeabilization involved in programmed cell death	39	0.627	1.74	0.000879	0.000896	***	PDF	0.256	10
129	GO:0090407	organophosphate biosynthetic process	467	0.478	1.73	3.23e-09	1.72e-08	****	PDF	0.278	130
369	GO:0006575	cellular modified amino acid metabolic process	178	0.509	1.73	2.7e-05	5.01e-05	****	PDF	0.376	67
389	GO:1904064	positive regulation of cation transmembrane transport	179	0.509	1.73	3.62e-05	6.39e-05	****	PDF	0.184	33
577	GO:0002027	regulation of heart rate	100	0.544	1.73	0.000437	0.00052	***	PDF	0.32	32
659	GO:0002931	response to ischemia	72	0.572	1.73	0.000806	0.000839	***	PDF	0.278	20
660	GO:0034637	cellular carbohydrate biosynthetic process	72	0.572	1.73	0.000806	0.000839	***	PDF	0.208	15
269	GO:0006874	cellular calcium ion homeostasis	276	0.487	1.72	2.48e-06	6.33e-06	****	PDF	0.178	49
497	GO:0055007	cardiac muscle cell differentiation	138	0.521	1.72	0.000149	0.000205	***	PDF	0.174	24
556	GO:0008203	cholesterol metabolic process	117	0.529	1.72	0.000352	0.000434	***	PDF	0.376	44
679	GO:0006081	cellular aldehyde metabolic process	63	0.579	1.72	0.000935	0.000946	***	PDF	0.27	17
194	GO:0006816	calcium ion transport	406	0.473	1.71	1.35e-07	4.78e-07	****	PDF	0.163	66
420	GO:0034767	positive regulation of ion transmembrane transport	194	0.499	1.71	5.66e-05	9.26e-05	****	PDF	0.18	35
559	GO:0043467	regulation of generation of precursor metabolites and energy	133	0.514	1.69	0.000372	0.000457	***	PDF	0.248	33
589	GO:0051209	release of sequestered calcium ion into cytosol	118	0.517	1.69	0.000481	0.000561	***	PDF	0.136	16
414	GO:0071805	potassium ion transmembrane transport	205	0.486	1.68	5.46e-05	9.06e-05	****	PDF	0.215	44
616	GO:0051283	negative regulation of sequestering of calcium ion	119	0.516	1.68	0.000607	0.000677	***	PDF	0.134	16
678	GO:0002028	regulation of sodium ion transport	93	0.534	1.68	0.000901	0.000912	***	PDF	0.226	21
240	GO:0006875	cellular metal ion homeostasis	389	0.464	1.67	9.57e-07	2.73e-06	****	PDF	0.175	68
504	GO:0051147	regulation of muscle cell differentiation	147	0.505	1.67	0.000165	0.000225	***	PDF	0.211	31
561	GO:0051208	sequestering of calcium ion	122	0.511	1.67	0.000381	0.000466	***	PDF	0.131	16
570	GO:0006694	steroid biosynthetic process	138	0.506	1.67	0.00041	0.000494	***	PDF	0.493	68
614	GO:0051282	regulation of sequestering of calcium ion	120	0.511	1.67	0.000598	0.000669	***	PDF	0.133	16
357	GO:0055074	calcium ion homeostasis	303	0.467	1.66	2.09e-05	4.03e-05	****	PDF	0.172	52
544	GO:0097553	calcium ion transmembrane import into cytosol	166	0.49	1.66	0.000293	0.000369	***	PDF	0.157	26
673	GO:0015908	fatty acid transport	85	0.535	1.66	0.000877	0.000896	***	PDF	0.329	28
676	GO:0045445	myoblast differentiation	108	0.514	1.66	0.000893	0.000907	***	PDF	0.213	23
418	GO:0034764	positive regulation of transmembrane transport	248	0.47	1.65	5.64e-05	9.26e-05	****	PDF	0.169	42
451	GO:0048738	cardiac muscle tissue development	240	0.471	1.65	8.28e-05	0.000126	****	PDF	0.15	36
455	GO:0014706	striated muscle tissue development	256	0.466	1.64	8.88e-05	0.000134	****	PDF	0.145	37
605	GO:0016125	sterol metabolic process	122	0.503	1.64	0.000545	0.000619	***	PDF	0.369	45
620	GO:0006665	sphingolipid metabolic process	135	0.497	1.64	0.000616	0.000682	***	PDF	0.341	46
636	GO:0070585	protein localization to mitochondrion	123	0.501	1.64	0.000706	0.000763	***	PDF	0.35	43
474	GO:0006813	potassium ion transport	228	0.468	1.63	0.000119	0.000173	***	PDF	0.202	46
626	GO:0009408	response to heat	135	0.495	1.63	0.000637	0.000699	***	PDF	0.17	23
391	GO:0072503	cellular divalent inorganic cation homeostasis	301	0.457	1.62	3.68e-05	6.44e-05	****	PDF	0.166	50
519	GO:0016051	carbohydrate biosynthetic process	192	0.472	1.62	0.000202	0.000267	***	PDF	0.188	36
526	GO:0051651	maintenance of location in cell	209	0.468	1.62	0.000209	0.000273	***	PDF	0.163	34
279	GO:0042391	regulation of membrane potential	426	0.445	1.61	3.5e-06	8.62e-06	****	PDF	0.178	76
316	GO:0001666	response to hypoxia	416	0.446	1.61	9.87e-06	2.15e-05	****	PDF	0.25	104
452	GO:0044262	cellular carbohydrate metabolic process	291	0.455	1.61	8.32e-05	0.000126	****	PDF	0.175	51
457	GO:0008202	steroid metabolic process	263	0.458	1.61	9.04e-05	0.000136	****	PDF	0.418	110
611	GO:0014823	response to activity	142	0.486	1.61	0.00059	0.000663	***	PDF	0.225	32
299	GO:0036293	response to decreased oxygen levels	435	0.442	1.6	6.4e-06	1.47e-05	****	PDF	0.262	114
619	GO:0006643	membrane lipid metabolic process	172	0.47	1.59	0.000614	0.000682	***	PDF	0.32	55
499	GO:0043270	positive regulation of ion transport	300	0.443	1.57	0.000153	0.000211	***	PDF	0.15	45
601	GO:0009266	response to temperature stimulus	223	0.453	1.57	0.000531	0.000607	***	PDF	0.157	35
628	GO:0072593	reactive oxygen species metabolic process	218	0.452	1.57	0.000651	0.000712	***	PDF	0.335	73
310	GO:0055065	metal ion homeostasis	480	0.429	1.56	8.77e-06	1.94e-05	****	PDF	0.16	77
323	GO:0070482	response to oxygen levels	480	0.427	1.55	1.08e-05	2.29e-05	****	PDF	0.25	120
364	GO:0030003	cellular cation homeostasis	458	0.427	1.55	2.46e-05	4.64e-05	****	PDF	0.155	71
510	GO:0072507	divalent inorganic cation homeostasis	339	0.429	1.54	0.000186	0.00025	***	PDF	0.159	54
637	GO:0051235	maintenance of location	309	0.429	1.53	0.000713	0.000768	***	PDF	0.275	85
385	GO:1901615	organic hydroxy compound metabolic process	473	0.421	1.52	3.27e-05	5.83e-05	****	PDF	0.281	133
431	GO:0006873	cellular ion homeostasis	474	0.416	1.51	6.56e-05	0.000105	****	PDF	0.154	73
453	GO:0008015	blood circulation	483	0.413	1.5	8.62e-05	0.000131	****	PDF	0.141	68
617	GO:0140694	non-membrane-bounded organelle assembly	370	0.413	1.49	0.00061	0.000679	***	PDF	0.111	41
625	GO:0062012	regulation of small molecule metabolic process	335	0.415	1.49	0.000636	0.000699	***	PDF	0.37	124
581	GO:0006914	autophagy	437	0.399	1.44	0.000446	0.000526	***	PDF	0.268	117
582	GO:0061919	process utilizing autophagic mechanism	437	0.399	1.44	0.000446	0.000526	***	PDF	0.268	117
566	GO:0034329	cell junction assembly	415	-0.299	-1.35	0.000409	0.000494	***	PDF	0.289	120
576	GO:0050767	regulation of neurogenesis	428	-0.294	-1.36	0.000435	0.000519	***	PDF	0.297	127
573	GO:0072001	renal system development	353	-0.3	-1.37	0.00043	0.000516	***	PDF	0.286	101
661	GO:0001655	urogenital system development	394	-0.296	-1.37	0.000814	0.000844	***	PDF	0.226	89
583	GO:0006417	regulation of translation	358	-0.302	-1.38	0.000446	0.000526	***	PDF	0.279	100
441	GO:0007346	regulation of mitotic cell cycle	429	-0.305	-1.41	7.35e-05	0.000114	****	PDF	0.38	163
469	GO:0050673	epithelial cell proliferation	456	-0.298	-1.41	0.000115	0.000168	***	PDF	0.268	122
607	GO:1901990	regulation of mitotic cell cycle phase transition	286	-0.314	-1.41	0.000557	0.000631	***	PDF	0.409	117
408	GO:0044770	cell cycle phase transition	481	-0.299	-1.42	4.56e-05	7.67e-05	****	PDF	0.38	183
656	GO:0050807	regulation of synapse organization	252	-0.322	-1.42	0.000779	0.000816	***	PDF	0.214	54
428	GO:0010608	post-transcriptional regulation of gene expression	470	-0.302	-1.43	6.36e-05	0.000102	****	PDF	0.277	130
463	GO:0048880	sensory system development	400	-0.313	-1.43	0.000104	0.000154	***	PDF	0.287	115
465	GO:0048285	organelle fission	451	-0.304	-1.43	0.000108	0.000159	***	PDF	0.395	178
447	GO:0007409	axonogenesis	451	-0.307	-1.44	7.97e-05	0.000122	****	PDF	0.275	124
523	GO:0022604	regulation of cell morphogenesis	320	-0.316	-1.44	0.000207	0.000272	***	PDF	0.3	96
409	GO:0007389	pattern specification process	422	-0.314	-1.45	4.66e-05	7.83e-05	****	PDF	0.313	132
425	GO:0060562	epithelial tube morphogenesis	358	-0.32	-1.46	6.26e-05	0.000101	****	PDF	0.327	117
429	GO:0150063	visual system development	396	-0.316	-1.46	6.42e-05	0.000103	****	PDF	0.29	115
631	GO:0060485	mesenchyme development	281	-0.326	-1.46	0.000657	0.000715	***	PDF	0.345	97
434	GO:0001654	eye development	393	-0.317	-1.47	6.82e-05	0.000108	****	PDF	0.293	115
472	GO:1901987	regulation of cell cycle phase transition	370	-0.316	-1.47	0.000118	0.000172	***	PDF	0.395	146
395	GO:0034470	ncRNA processing	376	-0.326	-1.48	3.82e-05	6.62e-05	****	PDF	0.285	107
412	GO:0048511	rhythmic process	344	-0.327	-1.48	5.25e-05	8.76e-05	****	PDF	0.279	96
424	GO:0045786	negative regulation of cell cycle	341	-0.326	-1.48	6.17e-05	0.0001	****	PDF	0.405	138
373	GO:0061458	reproductive system development	355	-0.328	-1.49	2.75e-05	5.07e-05	****	PDF	0.327	116
413	GO:0043010	camera-type eye development	350	-0.326	-1.49	5.3e-05	8.82e-05	****	PDF	0.306	107
590	GO:0009952	anterior/posterior pattern specification	191	-0.348	-1.49	0.000483	0.000562	***	PDF	0.304	58
270	GO:0030900	forebrain development	468	-0.316	-1.5	2.52e-06	6.42e-06	****	PDF	0.282	132
384	GO:0048608	reproductive structure development	350	-0.33	-1.5	3.22e-05	5.77e-05	****	PDF	0.331	116
492	GO:0051169	nuclear transport	315	-0.33	-1.5	0.000143	0.000199	***	PDF	0.289	91
649	GO:0035107	appendage morphogenesis	161	-0.361	-1.5	0.000754	0.000797	***	PDF	0.317	51
650	GO:0035108	limb morphogenesis	161	-0.361	-1.5	0.000754	0.000797	***	PDF	0.317	51
438	GO:0006913	nucleocytoplasmic transport	314	-0.331	-1.51	7.11e-05	0.000112	****	PDF	0.29	91
680	GO:0072175	epithelial tube formation	156	-0.367	-1.52	0.00094	0.00095	***	PDF	0.429	67
594	GO:0035148	tube formation	170	-0.365	-1.53	0.000493	0.00057	***	PDF	0.382	65
600	GO:0045216	cell-cell junction organization	195	-0.359	-1.53	0.00052	0.000596	***	PDF	0.323	63
349	GO:0016358	dendrite development	307	-0.341	-1.54	1.85e-05	3.64e-05	****	PDF	0.303	93
498	GO:0031345	negative regulation of cell projection organization	217	-0.356	-1.54	0.000153	0.000211	***	PDF	0.267	58
687	GO:0009411	response to UV	149	-0.376	-1.54	0.000986	0.000986	***	PDF	0.356	53
442	GO:0010948	negative regulation of cell cycle process	273	-0.349	-1.55	7.37e-05	0.000115	****	PDF	0.421	115
502	GO:1901988	negative regulation of cell cycle phase transition	229	-0.352	-1.55	0.000158	0.000216	***	PDF	0.432	99
507	GO:0048736	appendage development	191	-0.363	-1.55	0.000174	0.000235	***	PDF	0.304	58
508	GO:0060173	limb development	191	-0.363	-1.55	0.000174	0.000235	***	PDF	0.304	58
520	GO:0045930	negative regulation of mitotic cell cycle	209	-0.358	-1.55	0.000204	0.000269	***	PDF	0.445	93
536	GO:0050770	regulation of axonogenesis	187	-0.366	-1.55	0.000253	0.000325	***	PDF	0.225	42
588	GO:0060041	retina development in camera-type eye	178	-0.366	-1.55	0.000479	0.00056	***	PDF	0.275	49
632	GO:0043487	regulation of RNA stability	157	-0.376	-1.55	0.000665	0.000723	***	PDF	0.287	45
586	GO:0006997	nucleus organization	122	-0.392	-1.56	0.000464	0.000544	***	PDF	0.32	39
683	GO:0030856	regulation of epithelial cell differentiation	150	-0.379	-1.56	0.00096	0.000965	***	PDF	0.287	43
347	GO:0060560	developmental growth involved in morphogenesis	270	-0.354	-1.57	1.62e-05	3.22e-05	****	PDF	0.241	65
606	GO:0015931	nucleobase-containing compound transport	167	-0.375	-1.57	0.000555	0.00063	***	PDF	0.305	51
644	GO:0090090	negative regulation of canonical Wnt signaling pathway	128	-0.389	-1.57	0.000731	0.000779	***	PDF	0.336	43
681	GO:0035601	protein deacylation	137	-0.385	-1.57	0.000951	0.000959	***	PDF	0.27	37
277	GO:0022613	ribonucleoprotein complex biogenesis	395	-0.34	-1.58	3.2e-06	7.94e-06	****	PDF	0.294	116
325	GO:0003002	regionalization	326	-0.343	-1.58	1.15e-05	2.43e-05	****	PDF	0.331	108
415	GO:0043543	protein acylation	256	-0.354	-1.58	5.49e-05	9.09e-05	****	PDF	0.324	83
487	GO:0061013	regulation of mRNA catabolic process	160	-0.383	-1.58	0.000136	0.000192	***	PDF	0.331	53
528	GO:1902115	regulation of organelle assembly	202	-0.368	-1.58	0.000211	0.000275	***	PDF	0.277	56
571	GO:0030178	negative regulation of Wnt signaling pathway	157	-0.381	-1.58	0.000414	0.000498	***	PDF	0.255	40
609	GO:0006476	protein deacetylation	126	-0.395	-1.58	0.000579	0.000653	***	PDF	0.286	36
641	GO:0050680	negative regulation of epithelial cell proliferation	150	-0.385	-1.58	0.000727	0.000779	***	PDF	0.353	53
436	GO:0051321	meiotic cell cycle	223	-0.363	-1.59	6.96e-05	0.00011	****	PDF	0.399	89
633	GO:0045931	positive regulation of mitotic cell cycle	121	-0.399	-1.59	0.000689	0.000747	***	PDF	0.405	49
370	GO:0048762	mesenchymal cell differentiation	231	-0.364	-1.6	2.7e-05	5.01e-05	****	PDF	0.351	81
433	GO:1990138	neuron projection extension	200	-0.374	-1.6	6.62e-05	0.000105	****	PDF	0.245	49
541	GO:0000075	cell cycle checkpoint signaling	167	-0.383	-1.6	0.000281	0.000357	***	PDF	0.437	73
595	GO:0001837	epithelial to mesenchymal transition	150	-0.39	-1.6	0.000494	0.00057	***	PDF	0.34	51
612	GO:0050684	regulation of mRNA processing	137	-0.393	-1.6	0.000592	0.000665	***	PDF	0.453	62
663	GO:1904035	regulation of epithelial cell apoptotic process	106	-0.411	-1.6	0.000818	0.000848	***	PDF	0.283	30
535	GO:0042476	odontogenesis	143	-0.396	-1.62	0.000237	0.000304	***	PDF	0.322	46
568	GO:0030177	positive regulation of Wnt signaling pathway	139	-0.399	-1.62	0.000409	0.000494	***	PDF	0.338	47
223	GO:0007265	Ras protein signal transduction	342	-0.358	-1.63	4.34e-07	1.34e-06	****	PDF	0.26	89
289	GO:0043588	skin development	283	-0.363	-1.63	4.8e-06	1.14e-05	****	PDF	0.311	88
353	GO:0007623	circadian rhythm	232	-0.371	-1.63	1.93e-05	3.75e-05	****	PDF	0.198	46
196	GO:0198738	cell-cell signaling by wnt	400	-0.359	-1.64	1.45e-07	5.1e-07	****	PDF	0.253	101
359	GO:0048863	stem cell differentiation	234	-0.377	-1.64	2.21e-05	4.22e-05	****	PDF	0.397	93
529	GO:0022612	gland morphogenesis	153	-0.398	-1.64	0.000214	0.000278	***	PDF	0.353	54
677	GO:0045132	meiotic chromosome segregation	83	-0.437	-1.64	0.000899	0.000912	***	PDF	0.518	43
198	GO:0016055	Wnt signaling pathway	398	-0.36	-1.65	1.49e-07	5.16e-07	****	PDF	0.254	101
435	GO:0042770	signal transduction in response to DNA damage	170	-0.393	-1.65	6.84e-05	0.000108	****	PDF	0.4	68
303	GO:0051056	regulation of small GTPase mediated signal transduction	236	-0.38	-1.66	7.27e-06	1.65e-05	****	PDF	0.297	70
326	GO:0016072	rRNA metabolic process	226	-0.379	-1.66	1.16e-05	2.44e-05	****	PDF	0.292	66
386	GO:0021953	central nervous system neuron differentiation	184	-0.393	-1.66	3.34e-05	5.95e-05	****	PDF	0.326	60
394	GO:0034249	negative regulation of cellular amide metabolic process	184	-0.392	-1.66	3.7e-05	6.45e-05	****	PDF	0.364	67
615	GO:1901992	positive regulation of mitotic cell cycle phase transition	90	-0.439	-1.66	0.000599	0.000669	***	PDF	0.456	41
642	GO:0061640	cytoskeleton-dependent cytokinesis	93	-0.433	-1.66	0.00073	0.000779	***	PDF	0.43	40
460	GO:0048592	eye morphogenesis	158	-0.404	-1.67	9.15e-05	0.000137	****	PDF	0.361	57
494	GO:0001838	embryonic epithelial tube formation	146	-0.405	-1.67	0.000144	0.0002	***	PDF	0.432	63
531	GO:2000278	regulation of DNA biosynthetic process	127	-0.418	-1.67	0.00022	0.000284	***	PDF	0.441	56
557	GO:0031532	actin cytoskeleton reorganization	112	-0.426	-1.68	0.000361	0.000446	***	PDF	0.357	40
560	GO:0031058	positive regulation of histone modification	112	-0.425	-1.68	0.000373	0.000458	***	PDF	0.33	37
231	GO:0060070	canonical Wnt signaling pathway	289	-0.378	-1.69	6.77e-07	2.01e-06	****	PDF	0.322	93
278	GO:0060828	regulation of canonical Wnt signaling pathway	241	-0.386	-1.69	3.39e-06	8.37e-06	****	PDF	0.336	81
686	GO:0043297	apical junction assembly	76	-0.453	-1.69	0.000971	0.000972	***	PDF	0.434	33
225	GO:0060271	cilium assembly	309	-0.377	-1.7	4.63e-07	1.41e-06	****	PDF	0.314	97
440	GO:0007043	cell-cell junction assembly	139	-0.422	-1.71	7.32e-05	0.000114	****	PDF	0.374	52
261	GO:0043547	positive regulation of GTPase activity	249	-0.39	-1.72	1.82e-06	4.78e-06	****	PDF	0.285	71
629	GO:0002381	immunoglobulin production involved in immunoglobulin-mediated immune response	63	-0.484	-1.72	0.000653	0.000713	***	PDF	0.333	21
202	GO:0030111	regulation of Wnt signaling pathway	302	-0.383	-1.73	1.72e-07	5.85e-07	****	PDF	0.328	99
290	GO:0090305	nucleic acid phosphodiester bond hydrolysis	211	-0.4	-1.73	4.82e-06	1.14e-05	****	PDF	0.289	61
296	GO:0018394	peptidyl-lysine acetylation	194	-0.407	-1.73	6.19e-06	1.44e-05	****	PDF	0.345	67
332	GO:0016331	morphogenesis of embryonic epithelium	172	-0.409	-1.73	1.29e-05	2.68e-05	****	PDF	0.471	81
390	GO:0000910	cytokinesis	152	-0.418	-1.73	3.64e-05	6.41e-05	****	PDF	0.428	65
138	GO:0018205	peptidyl-lysine modification	387	-0.378	-1.74	5.85e-09	2.91e-08	****	PDF	0.31	120
233	GO:0000375	RNA splicing, via transesterification reactions	262	-0.396	-1.74	7.07e-07	2.07e-06	****	PDF	0.34	89
234	GO:0000377	RNA splicing, via transesterification reactions with bulged adenosine as nucleophile	262	-0.396	-1.74	7.07e-07	2.07e-06	****	PDF	0.34	89
235	GO:0000398	mRNA splicing, via spliceosome	262	-0.396	-1.74	7.07e-07	2.07e-06	****	PDF	0.34	89
446	GO:0006354	DNA-templated transcription elongation	106	-0.447	-1.74	7.87e-05	0.000121	****	PDF	0.358	38
602	GO:1904356	regulation of telomere maintenance via telomere lengthening	60	-0.493	-1.74	0.000532	0.000607	***	PDF	0.5	30
379	GO:0030010	establishment of cell polarity	151	-0.426	-1.75	3.15e-05	5.71e-05	****	PDF	0.391	59
402	GO:0090501	RNA phosphodiester bond hydrolysis	131	-0.432	-1.75	4.34e-05	7.41e-05	****	PDF	0.275	36
503	GO:0031123	RNA 3'-end processing	98	-0.452	-1.75	0.000158	0.000216	***	PDF	0.378	37
100	GO:0007264	small GTPase mediated signal transduction	428	-0.38	-1.76	5.86e-10	4.03e-09	****	PDF	0.269	115
148	GO:0044782	cilium organization	338	-0.386	-1.76	1.07e-08	4.95e-08	****	PDF	0.367	124
199	GO:0008544	epidermis development	315	-0.386	-1.76	1.52e-07	5.26e-07	****	PDF	0.324	102
236	GO:0006402	mRNA catabolic process	213	-0.407	-1.76	7.2e-07	2.1e-06	****	PDF	0.357	76
459	GO:0007052	mitotic spindle organization	119	-0.447	-1.76	9.12e-05	0.000136	****	PDF	0.454	54
584	GO:0006334	nucleosome assembly	63	-0.494	-1.76	0.00045	0.00053	***	PDF	0.46	29
639	GO:0046854	phosphatidylinositol phosphate biosynthetic process	57	-0.503	-1.76	0.000717	0.000771	***	PDF	0.298	17
648	GO:0060038	cardiac muscle cell proliferation	58	-0.502	-1.76	0.000749	0.000794	***	PDF	0.5	29
214	GO:0006401	RNA catabolic process	247	-0.406	-1.77	2.19e-07	7.02e-07	****	PDF	0.348	86
242	GO:0006473	protein acetylation	218	-0.408	-1.77	9.66e-07	2.74e-06	****	PDF	0.344	75
301	GO:2000113	negative regulation of cellular macromolecule biosynthetic process	182	-0.417	-1.77	6.78e-06	1.55e-05	****	PDF	0.352	64
551	GO:0010833	telomere maintenance via telomere lengthening	76	-0.475	-1.77	0.000315	0.000392	***	PDF	0.461	35
672	GO:0070918	small regulatory ncRNA processing	55	-0.506	-1.77	0.000867	0.000886	***	PDF	0.327	18
88	GO:0000280	nuclear division	401	-0.391	-1.78	2.31e-10	1.8e-09	****	PDF	0.429	172
121	GO:0032259	methylation	342	-0.391	-1.78	2.51e-09	1.41e-08	****	PDF	0.298	102
449	GO:1901989	positive regulation of cell cycle phase transition	111	-0.452	-1.78	8.08e-05	0.000124	****	PDF	0.459	51
599	GO:0008543	fibroblast growth factor receptor signaling pathway	74	-0.48	-1.78	0.000515	0.000591	***	PDF	0.338	25
603	GO:0098781	ncRNA transcription	58	-0.508	-1.78	0.000541	0.000617	***	PDF	0.414	24
647	GO:0021872	forebrain generation of neurons	56	-0.508	-1.78	0.000744	0.00079	***	PDF	0.429	24
558	GO:0016445	somatic diversification of immunoglobulins	62	-0.505	-1.79	0.000368	0.000453	***	PDF	0.371	23
591	GO:0090307	mitotic spindle assembly	67	-0.493	-1.79	0.000484	0.000562	***	PDF	0.493	33
93	GO:0008380	RNA splicing	355	-0.397	-1.8	3.43e-10	2.53e-09	****	PDF	0.335	119
105	GO:0043087	regulation of GTPase activity	342	-0.396	-1.8	8.35e-10	5.46e-09	****	PDF	0.31	106
185	GO:1903311	regulation of mRNA metabolic process	276	-0.403	-1.8	8.16e-08	3.03e-07	****	PDF	0.391	108
580	GO:0006368	transcription elongation by RNA polymerase II promoter	61	-0.509	-1.8	0.000446	0.000526	***	PDF	0.377	23
597	GO:0001825	blastocyst formation	55	-0.517	-1.81	0.000507	0.000583	***	PDF	0.364	20
262	GO:0017148	negative regulation of translation	163	-0.439	-1.82	1.93e-06	5.06e-06	****	PDF	0.368	60
267	GO:0071897	DNA biosynthetic process	182	-0.429	-1.82	2.31e-06	5.96e-06	****	PDF	0.429	78
358	GO:0048593	camera-type eye morphogenesis	130	-0.449	-1.82	2.1e-05	4.04e-05	****	PDF	0.408	53
486	GO:0045911	positive regulation of DNA recombination	70	-0.497	-1.82	0.000136	0.000192	***	PDF	0.329	23
554	GO:1902808	positive regulation of cell cycle G1/S phase transition	58	-0.519	-1.82	0.00033	0.000409	***	PDF	0.362	21
133	GO:0051054	positive regulation of DNA metabolic process	294	-0.411	-1.83	4.25e-09	2.19e-08	****	PDF	0.405	119
163	GO:2001020	regulation of response to DNA damage stimulus	261	-0.416	-1.83	3.05e-08	1.28e-07	****	PDF	0.368	96
226	GO:0006479	protein methylation	199	-0.428	-1.83	4.7e-07	1.42e-06	****	PDF	0.307	61
227	GO:0008213	protein alkylation	199	-0.428	-1.83	4.7e-07	1.42e-06	****	PDF	0.307	61
319	GO:1904019	epithelial cell apoptotic process	137	-0.45	-1.83	1.01e-05	2.17e-05	****	PDF	0.321	44
562	GO:0072698	protein localization to microtubule cytoskeleton	55	-0.521	-1.83	0.000394	0.000481	***	PDF	0.327	18
652	GO:0045880	positive regulation of smoothened signaling pathway	40	-0.557	-1.83	0.000773	0.000815	***	PDF	0.425	17
259	GO:0006475	internal protein amino acid acetylation	180	-0.436	-1.84	1.81e-06	4.78e-06	****	PDF	0.344	62
260	GO:0018393	internal peptidyl-lysine acetylation	180	-0.436	-1.84	1.81e-06	4.78e-06	****	PDF	0.344	62
405	GO:0016575	histone deacetylation	105	-0.47	-1.84	4.44e-05	7.53e-05	****	PDF	0.314	33
622	GO:0002204	somatic recombination of immunoglobulin genes involved in immune response	50	-0.536	-1.84	0.000631	0.000695	***	PDF	0.4	20
623	GO:0002208	somatic diversification of immunoglobulins involved in immune response	50	-0.536	-1.84	0.000631	0.000695	***	PDF	0.4	20
624	GO:0045190	isotype switching	50	-0.536	-1.84	0.000631	0.000695	***	PDF	0.4	20
271	GO:1902850	microtubule cytoskeleton organization involved in mitosis	149	-0.451	-1.85	2.71e-06	6.87e-06	****	PDF	0.477	71
284	GO:2001022	positive regulation of response to DNA damage stimulus	151	-0.449	-1.85	3.82e-06	9.24e-06	****	PDF	0.331	50
388	GO:0034728	nucleosome organization	90	-0.488	-1.85	3.6e-05	6.38e-05	****	PDF	0.411	37
407	GO:0090630	activation of GTPase activity	100	-0.473	-1.85	4.56e-05	7.67e-05	****	PDF	0.36	36
500	GO:0009880	embryonic pattern specification	68	-0.507	-1.85	0.000155	0.000213	***	PDF	0.426	29
517	GO:0031124	mRNA 3'-end processing	58	-0.527	-1.85	0.0002	0.000266	***	PDF	0.448	26
527	GO:0043616	keratinocyte proliferation	56	-0.533	-1.86	0.00021	0.000273	***	PDF	0.482	27
638	GO:1900087	positive regulation of G1/S transition of mitotic cell cycle	46	-0.545	-1.86	0.000713	0.000768	***	PDF	0.413	19
368	GO:0072091	regulation of stem cell proliferation	95	-0.483	-1.87	2.62e-05	4.9e-05	****	PDF	0.474	45
371	GO:0009798	axis specification	86	-0.494	-1.87	2.71e-05	5.03e-05	****	PDF	0.453	39
563	GO:0046605	regulation of centrosome cycle	49	-0.545	-1.87	0.0004	0.000488	***	PDF	0.571	28
618	GO:0009948	anterior/posterior axis specification	46	-0.547	-1.87	0.000611	0.000679	***	PDF	0.457	21
671	GO:0000727	double-strand break repair via break-induced replication	12	-0.779	-1.87	0.000862	0.000883	***	PDF	0.833	10
211	GO:0016573	histone acetylation	174	-0.443	-1.88	2.04e-07	6.66e-07	****	PDF	0.351	61
479	GO:0016447	somatic recombination of immunoglobulin gene segments	57	-0.537	-1.88	0.000126	0.000181	***	PDF	0.351	20
579	GO:0045839	negative regulation of mitotic nuclear division	48	-0.547	-1.88	0.000444	0.000526	***	PDF	0.667	32
593	GO:0048730	epidermis morphogenesis	38	-0.572	-1.88	0.000492	0.00057	***	PDF	0.421	16
658	GO:0032205	negative regulation of telomere maintenance	35	-0.589	-1.88	0.000796	0.000831	***	PDF	0.457	16
668	GO:0010457	centriole-centriole cohesion	14	-0.754	-1.88	0.000834	0.000858	***	PDF	0.643	9
102	GO:0045787	positive regulation of cell cycle	325	-0.415	-1.89	6.36e-10	4.28e-09	****	PDF	0.434	141
174	GO:0007163	establishment or maintenance of cell polarity	228	-0.43	-1.89	4.88e-08	1.93e-07	****	PDF	0.346	79
251	GO:0001824	blastocyst development	142	-0.462	-1.89	1.36e-06	3.72e-06	****	PDF	0.345	49
466	GO:1902017	regulation of cilium assembly	64	-0.527	-1.89	0.000109	0.00016	***	PDF	0.453	29
490	GO:0019083	viral transcription	55	-0.539	-1.89	0.00014	0.000196	***	PDF	0.327	18
104	GO:0043414	macromolecule methylation	311	-0.419	-1.9	7.49e-10	4.95e-09	****	PDF	0.322	100
470	GO:0000288	nuclear-transcribed mRNA catabolic process, deadenylation-dependent decay	55	-0.542	-1.9	0.000115	0.000168	***	PDF	0.455	25
565	GO:0034088	maintenance of mitotic sister chromatid cohesion	12	-0.793	-1.9	0.000407	0.000494	***	PDF	0.417	5
598	GO:0006271	DNA strand elongation involved in DNA replication	13	-0.773	-1.9	0.000508	0.000584	***	PDF	0.846	11
627	GO:0071539	protein localization to centrosome	35	-0.594	-1.9	0.000646	0.000708	***	PDF	0.314	11
645	GO:0034501	protein localization to kinetochore	18	-0.705	-1.9	0.000732	0.000779	***	PDF	0.722	13
646	GO:1903083	protein localization to condensed chromosome	18	-0.705	-1.9	0.000732	0.000779	***	PDF	0.722	13
684	GO:0032786	positive regulation of DNA-templated transcription, elongation	33	-0.599	-1.9	0.000964	0.000968	***	PDF	0.576	19
119	GO:0090068	positive regulation of cell cycle process	247	-0.439	-1.91	2.45e-09	1.4e-08	****	PDF	0.462	114
324	GO:0032204	regulation of telomere maintenance	95	-0.496	-1.91	1.14e-05	2.42e-05	****	PDF	0.453	43
337	GO:0061157	mRNA destabilization	83	-0.508	-1.91	1.33e-05	2.72e-05	****	PDF	0.373	31
399	GO:0001738	morphogenesis of a polarized epithelium	80	-0.509	-1.91	4.17e-05	7.17e-05	****	PDF	0.325	26
667	GO:2000780	negative regulation of double-strand break repair	31	-0.609	-1.91	0.000831	0.000856	***	PDF	0.452	14
670	GO:0021904	dorsal/ventral neural tube patterning	29	-0.61	-1.91	0.000861	0.000883	***	PDF	0.517	15
81	GO:0051301	cell division	459	-0.406	-1.92	1e-10	8.28e-10	****	PDF	0.427	196
258	GO:0072089	stem cell proliferation	132	-0.472	-1.92	1.75e-06	4.66e-06	****	PDF	0.447	59
312	GO:0050779	RNA destabilization	86	-0.508	-1.92	9.4e-06	2.07e-05	****	PDF	0.372	32
509	GO:0007062	sister chromatid cohesion	53	-0.549	-1.92	0.000176	0.000237	***	PDF	0.528	28
547	GO:0034243	regulation of transcription elongation by RNA polymerase II	44	-0.568	-1.92	0.000296	0.000372	***	PDF	0.364	16
569	GO:0070816	phosphorylation of RNA polymerase II C-terminal domain	13	-0.78	-1.92	0.000409	0.000494	***	PDF	0.308	4
634	GO:0071711	basement membrane organization	31	-0.613	-1.92	0.000689	0.000747	***	PDF	0.258	8
665	GO:0031069	hair follicle morphogenesis	33	-0.605	-1.92	0.000824	0.00085	***	PDF	0.455	15
682	GO:0071481	cellular response to X-ray	15	-0.741	-1.92	0.000952	0.000959	***	PDF	0.667	10
333	GO:0061014	positive regulation of mRNA catabolic process	87	-0.51	-1.93	1.3e-05	2.69e-05	****	PDF	0.379	33
355	GO:0035019	somatic stem cell population maintenance	76	-0.518	-1.93	1.99e-05	3.85e-05	****	PDF	0.355	27
363	GO:0002200	somatic diversification of immune receptors	72	-0.523	-1.93	2.43e-05	4.6e-05	****	PDF	0.361	26
522	GO:1990700	nucleolar chromatin organization	10	-0.849	-1.93	0.000205	0.00027	***	PDF	0.9	9
243	GO:0014020	primary neural tube formation	113	-0.489	-1.94	9.93e-07	2.81e-06	****	PDF	0.469	53
273	GO:0045739	positive regulation of DNA repair	114	-0.489	-1.94	2.94e-06	7.4e-06	****	PDF	0.342	39
422	GO:0001736	establishment of planar polarity	55	-0.554	-1.94	5.93e-05	9.63e-05	****	PDF	0.455	25
423	GO:0007164	establishment of tissue polarity	55	-0.554	-1.94	5.93e-05	9.63e-05	****	PDF	0.455	25
525	GO:0030261	chromosome condensation	38	-0.59	-1.94	0.000208	0.000272	***	PDF	0.579	22
545	GO:1902969	mitotic DNA replication	14	-0.777	-1.94	0.000293	0.00037	***	PDF	0.929	13
548	GO:0040034	regulation of development, heterochronic	14	-0.775	-1.94	0.000305	0.000382	***	PDF	0.643	9
572	GO:0032239	regulation of nucleobase-containing compound transport	16	-0.743	-1.94	0.000429	0.000516	***	PDF	0.563	9
592	GO:0045830	positive regulation of isotype switching	26	-0.64	-1.94	0.000487	0.000566	***	PDF	0.5	13
596	GO:0000289	nuclear-transcribed mRNA poly(A) tail shortening	26	-0.639	-1.94	0.000494	0.00057	***	PDF	0.5	13
215	GO:0051168	nuclear export	145	-0.472	-1.95	2.54e-07	8.11e-07	****	PDF	0.393	57
298	GO:0045995	regulation of embryonic development	83	-0.519	-1.95	6.39e-06	1.47e-05	****	PDF	0.446	37
464	GO:0140719	constitutive heterochromatin formation	11	-0.825	-1.95	0.000106	0.000157	***	PDF	0.636	7
250	GO:0001843	neural tube closure	106	-0.503	-1.96	1.35e-06	3.71e-06	****	PDF	0.519	55
274	GO:1902117	positive regulation of organelle assembly	84	-0.522	-1.96	2.97e-06	7.43e-06	****	PDF	0.345	29
392	GO:0006305	DNA alkylation	64	-0.548	-1.96	3.68e-05	6.44e-05	****	PDF	0.313	20
393	GO:0006306	DNA methylation	64	-0.548	-1.96	3.68e-05	6.44e-05	****	PDF	0.313	20
416	GO:1902099	regulation of metaphase/anaphase transition of cell cycle	56	-0.559	-1.96	5.56e-05	9.18e-05	****	PDF	0.643	36
484	GO:0006289	nucleotide-excision repair	48	-0.571	-1.96	0.000134	0.00019	***	PDF	0.479	23
540	GO:0045945	positive regulation of transcription by RNA polymerase III	18	-0.728	-1.96	0.000279	0.000354	***	PDF	0.611	11
78	GO:0006397	mRNA processing	396	-0.426	-1.97	1e-10	8.28e-10	****	PDF	0.354	140
265	GO:0009953	dorsal/ventral pattern formation	84	-0.525	-1.97	2.22e-06	5.75e-06	****	PDF	0.321	27
360	GO:0051568	histone H3-K4 methylation	65	-0.548	-1.97	2.25e-05	4.29e-05	****	PDF	0.338	22
372	GO:0035194	post-transcriptional gene silencing by RNA	61	-0.557	-1.97	2.73e-05	5.05e-05	****	PDF	0.311	19
375	GO:0002562	somatic diversification of immune receptors via germline recombination within a single locus	66	-0.548	-1.97	2.8e-05	5.11e-05	****	PDF	0.348	23
376	GO:0016444	somatic cell DNA recombination	66	-0.548	-1.97	2.8e-05	5.11e-05	****	PDF	0.348	23
475	GO:2000144	positive regulation of DNA-templated transcription initiation	51	-0.57	-1.97	0.00012	0.000173	***	PDF	0.333	17
514	GO:1905508	protein localization to microtubule organizing center	36	-0.609	-1.97	0.00019	0.000254	***	PDF	0.333	12
516	GO:0010824	regulation of centrosome duplication	43	-0.584	-1.97	0.000197	0.000262	***	PDF	0.628	27
220	GO:0001841	neural tube formation	127	-0.497	-1.98	3.28e-07	1.02e-06	****	PDF	0.472	60
245	GO:0060606	tube closure	107	-0.506	-1.98	1.13e-06	3.16e-06	****	PDF	0.523	56
264	GO:0008589	regulation of smoothened signaling pathway	90	-0.523	-1.98	2.21e-06	5.75e-06	****	PDF	0.389	35
530	GO:0043923	positive regulation by host of viral transcription	18	-0.734	-1.98	0.00022	0.000284	***	PDF	0.444	8
549	GO:0060019	radial glial cell differentiation	15	-0.767	-1.98	0.000311	0.000389	***	PDF	0.4	6
550	GO:0007000	nucleolus organization	19	-0.721	-1.98	0.000314	0.000392	***	PDF	0.579	11
311	GO:2000781	positive regulation of double-strand break repair	70	-0.543	-1.99	9.17e-06	2.03e-05	****	PDF	0.314	22
314	GO:0061512	protein localization to cilium	63	-0.561	-1.99	9.5e-06	2.08e-05	****	PDF	0.302	19
315	GO:0006367	transcription initiation at RNA polymerase II promoter	69	-0.542	-1.99	9.75e-06	2.13e-05	****	PDF	0.333	23
350	GO:0051306	mitotic sister chromatid separation	61	-0.563	-1.99	1.9e-05	3.73e-05	****	PDF	0.639	39
367	GO:0016441	post-transcriptional gene silencing	67	-0.547	-1.99	2.61e-05	4.88e-05	****	PDF	0.299	20
456	GO:0070897	transcription preinitiation complex assembly	42	-0.595	-1.99	8.93e-05	0.000135	****	PDF	0.405	17
461	GO:0045910	negative regulation of DNA recombination	41	-0.602	-1.99	9.27e-05	0.000138	****	PDF	0.512	21
483	GO:0009303	rRNA transcription	34	-0.628	-1.99	0.000132	0.000188	***	PDF	0.471	16
543	GO:0046599	regulation of centriole replication	20	-0.71	-1.99	0.000288	0.000365	***	PDF	0.8	16
585	GO:0006298	mismatch repair	23	-0.677	-1.99	0.000452	0.000531	***	PDF	0.522	12
604	GO:0006268	DNA unwinding involved in DNA replication	21	-0.702	-1.99	0.000542	0.000617	***	PDF	0.762	16
327	GO:1905818	regulation of chromosome separation	73	-0.542	-2	1.17e-05	2.47e-05	****	PDF	0.644	47
354	GO:0033045	regulation of sister chromatid segregation	67	-0.552	-2	1.97e-05	3.83e-05	****	PDF	0.642	43
410	GO:0030071	regulation of mitotic metaphase/anaphase transition	53	-0.572	-2	4.82e-05	8.07e-05	****	PDF	0.66	35
450	GO:0060261	positive regulation of transcription initiation by RNA polymerase II	45	-0.592	-2	8.1e-05	0.000124	****	PDF	0.378	17
454	GO:0046831	regulation of RNA export from nucleus	14	-0.801	-2	8.84e-05	0.000134	****	PDF	0.643	9
513	GO:1905244	regulation of modification of synaptic structure	19	-0.731	-2	0.000189	0.000253	***	PDF	0.474	9
534	GO:0045724	positive regulation of cilium assembly	29	-0.638	-2	0.000227	0.000292	***	PDF	0.517	15
575	GO:0007063	regulation of sister chromatid cohesion	21	-0.706	-2	0.000434	0.000519	***	PDF	0.524	11
217	GO:1903313	positive regulation of mRNA metabolic process	121	-0.502	-2.01	3.03e-07	9.61e-07	****	PDF	0.372	45
282	GO:0043966	histone H3 acetylation	78	-0.536	-2.01	3.69e-06	8.98e-06	****	PDF	0.462	36
320	GO:0044784	metaphase/anaphase transition of cell cycle	60	-0.566	-2.01	1.05e-05	2.25e-05	****	PDF	0.65	39
344	GO:0010965	regulation of mitotic sister chromatid separation	58	-0.571	-2.01	1.52e-05	3.03e-05	****	PDF	0.655	38
124	GO:0007051	spindle organization	186	-0.477	-2.02	2.68e-09	1.48e-08	****	PDF	0.489	91
190	GO:0000723	telomere maintenance	139	-0.498	-2.02	9.41e-08	3.4e-07	****	PDF	0.446	62
288	GO:0010569	regulation of double-strand break repair via homologous recombination	72	-0.546	-2.02	4.63e-06	1.1e-05	****	PDF	0.458	33
477	GO:1905269	positive regulation of chromatin organization	16	-0.772	-2.02	0.000122	0.000175	***	PDF	0.563	9
496	GO:2000104	negative regulation of DNA-templated DNA replication	15	-0.783	-2.02	0.000146	0.000203	***	PDF	0.667	10
75	GO:0140014	mitotic nuclear division	270	-0.458	-2.03	1e-10	8.28e-10	****	PDF	0.485	131
305	GO:0007091	metaphase/anaphase transition of mitotic cell cycle	57	-0.579	-2.03	7.98e-06	1.8e-05	****	PDF	0.667	38
411	GO:0010452	histone H3-K36 methylation	14	-0.811	-2.03	5.11e-05	8.54e-05	****	PDF	0.714	10
488	GO:2000737	negative regulation of stem cell differentiation	29	-0.649	-2.03	0.000137	0.000192	***	PDF	0.552	16
555	GO:0008156	negative regulation of DNA replication	28	-0.649	-2.03	0.000345	0.000427	***	PDF	0.536	15
167	GO:0051053	negative regulation of DNA metabolic process	141	-0.501	-2.04	4.19e-08	1.72e-07	****	PDF	0.369	52
201	GO:0000018	regulation of DNA recombination	121	-0.509	-2.04	1.62e-07	5.52e-07	****	PDF	0.405	49
378	GO:0060260	regulation of transcription initiation by RNA polymerase II	51	-0.591	-2.04	3.01e-05	5.47e-05	****	PDF	0.392	20
396	GO:0031453	positive regulation of heterochromatin formation	14	-0.816	-2.04	3.82e-05	6.62e-05	****	PDF	0.643	9
397	GO:0120263	positive regulation of heterochromatin organization	14	-0.816	-2.04	3.82e-05	6.62e-05	****	PDF	0.643	9
401	GO:0010837	regulation of keratinocyte proliferation	46	-0.599	-2.04	4.32e-05	7.4e-05	****	PDF	0.543	25
426	GO:0022616	DNA strand elongation	35	-0.639	-2.04	6.29e-05	0.000101	****	PDF	0.543	19
430	GO:2001032	regulation of double-strand break repair via nonhomologous end joining	30	-0.655	-2.04	6.49e-05	0.000104	****	PDF	0.467	14
493	GO:0000184	nuclear-transcribed mRNA catabolic process, nonsense-mediated decay	33	-0.646	-2.04	0.000143	0.000199	***	PDF	0.545	18
136	GO:0006282	regulation of DNA repair	165	-0.493	-2.05	4.9e-09	2.48e-08	****	PDF	0.388	64
313	GO:2000142	regulation of DNA-templated transcription initiation	59	-0.583	-2.05	9.43e-06	2.07e-05	****	PDF	0.39	23
538	GO:0045943	positive regulation of transcription by RNA polymerase I	24	-0.68	-2.05	0.000263	0.000336	***	PDF	0.625	15
130	GO:0031056	regulation of histone modification	182	-0.485	-2.06	3.27e-09	1.73e-08	****	PDF	0.357	65
346	GO:0006360	transcription by RNA polymerase I	54	-0.589	-2.06	1.56e-05	3.1e-05	****	PDF	0.481	26
184	GO:0018022	peptidyl-lysine methylation	136	-0.506	-2.07	8.15e-08	3.03e-07	****	PDF	0.382	52
210	GO:2000779	regulation of double-strand break repair	112	-0.524	-2.07	2.03e-07	6.64e-07	****	PDF	0.42	47
345	GO:0006406	mRNA export from nucleus	51	-0.601	-2.07	1.55e-05	3.08e-05	****	PDF	0.471	24
361	GO:0090503	RNA phosphodiester bond hydrolysis, exonucleolytic	38	-0.631	-2.07	2.29e-05	4.35e-05	****	PDF	0.395	15
69	GO:0051052	regulation of DNA metabolic process	474	-0.438	-2.08	1e-10	8.28e-10	****	PDF	0.411	195
177	GO:0042303	molting cycle	121	-0.519	-2.08	6.84e-08	2.64e-07	****	PDF	0.413	50
178	GO:0042633	hair cycle	121	-0.519	-2.08	6.84e-08	2.64e-07	****	PDF	0.413	50
218	GO:0051304	chromosome separation	90	-0.549	-2.08	3.11e-07	9.79e-07	****	PDF	0.622	56
222	GO:2001251	negative regulation of chromosome organization	86	-0.55	-2.08	4.07e-07	1.26e-06	****	PDF	0.523	45
383	GO:0021532	neural tube patterning	43	-0.614	-2.08	3.21e-05	5.76e-05	****	PDF	0.442	19
150	GO:0032200	telomere organization	144	-0.507	-2.09	1.13e-08	5.16e-08	****	PDF	0.451	65
213	GO:0051983	regulation of chromosome segregation	92	-0.548	-2.09	2.14e-07	6.89e-07	****	PDF	0.62	57
285	GO:0032784	regulation of DNA-templated transcription elongation	56	-0.598	-2.09	4.06e-06	9.78e-06	****	PDF	0.5	28
343	GO:0061647	histone H3-K9 modification	50	-0.606	-2.09	1.5e-05	3e-05	****	PDF	0.42	21
491	GO:0097150	neuronal stem cell population maintenance	24	-0.693	-2.09	0.00014	0.000197	***	PDF	0.542	13
160	GO:0006275	regulation of DNA replication	132	-0.516	-2.1	2.28e-08	9.77e-08	****	PDF	0.5	66
275	GO:0006303	double-strand break repair via nonhomologous end joining	66	-0.583	-2.1	3.1e-06	7.75e-06	****	PDF	0.424	28
306	GO:0090329	regulation of DNA-templated DNA replication	51	-0.609	-2.1	8.2e-06	1.84e-05	****	PDF	0.647	33
478	GO:0044030	regulation of DNA methylation	27	-0.679	-2.1	0.000123	0.000176	***	PDF	0.37	10
117	GO:0007224	smoothened signaling pathway	152	-0.51	-2.11	2.33e-09	1.36e-08	****	PDF	0.395	60
170	GO:0031047	gene silencing by RNA	103	-0.54	-2.11	4.68e-08	1.89e-07	****	PDF	0.34	35
330	GO:0010165	response to X-ray	43	-0.629	-2.12	1.25e-05	2.61e-05	****	PDF	0.465	20
92	GO:0071824	protein-DNA complex subunit organization	171	-0.505	-2.13	3.21e-10	2.39e-09	****	PDF	0.462	79
244	GO:1905515	non-motile cilium assembly	68	-0.582	-2.13	1.12e-06	3.15e-06	****	PDF	0.5	34
341	GO:0036092	phosphatidylinositol-3-phosphate biosynthetic process	17	-0.806	-2.13	1.44e-05	2.89e-05	****	PDF	0.471	8
406	GO:0006346	DNA methylation-dependent heterochromatin formation	25	-0.708	-2.13	4.52e-05	7.65e-05	****	PDF	0.56	14
186	GO:0034502	protein localization to chromosome	102	-0.548	-2.14	8.47e-08	3.13e-07	****	PDF	0.51	52
109	GO:0065004	protein-DNA complex assembly	143	-0.523	-2.15	1.26e-09	7.93e-09	****	PDF	0.469	67
165	GO:0006352	DNA-templated transcription initiation	110	-0.546	-2.15	3.08e-08	1.28e-07	****	PDF	0.364	40
191	GO:0051028	mRNA transport	87	-0.569	-2.15	9.71e-08	3.49e-07	****	PDF	0.402	35
281	GO:0051567	histone H3-K9 methylation	37	-0.667	-2.15	3.6e-06	8.81e-06	****	PDF	0.459	17
125	GO:0051225	spindle assembly	118	-0.545	-2.16	2.83e-09	1.55e-08	****	PDF	0.534	63
139	GO:0098773	skin epidermis development	106	-0.554	-2.16	6.91e-09	3.4e-08	****	PDF	0.434	46
60	GO:0016570	histone modification	454	-0.462	-2.17	1e-10	8.28e-10	****	PDF	0.308	140
293	GO:0031297	replication fork processing	36	-0.671	-2.17	5.19e-06	1.22e-05	****	PDF	0.694	25
58	GO:0006310	DNA recombination	272	-0.492	-2.18	1e-10	8.28e-10	****	PDF	0.401	109
152	GO:2001252	positive regulation of chromosome organization	105	-0.557	-2.18	1.17e-08	5.27e-08	****	PDF	0.505	53
280	GO:0044786	cell cycle DNA replication	35	-0.682	-2.18	3.53e-06	8.66e-06	****	PDF	0.743	26
57	GO:0021915	neural tube development	181	-0.514	-2.19	1e-10	8.28e-10	****	PDF	0.503	91
144	GO:0022404	molting cycle process	105	-0.559	-2.19	8.93e-09	4.23e-08	****	PDF	0.438	46
145	GO:0022405	hair cycle process	105	-0.559	-2.19	8.93e-09	4.23e-08	****	PDF	0.438	46
155	GO:0001942	hair follicle development	102	-0.561	-2.19	1.84e-08	8.14e-08	****	PDF	0.441	45
263	GO:0031057	negative regulation of histone modification	48	-0.636	-2.19	2.15e-06	5.6e-06	****	PDF	0.396	19
283	GO:0098534	centriole assembly	39	-0.668	-2.19	3.77e-06	9.14e-06	****	PDF	0.615	24
309	GO:0006270	DNA replication initiation	31	-0.698	-2.19	8.74e-06	1.94e-05	****	PDF	0.806	25
56	GO:0098813	nuclear chromosome segregation	254	-0.498	-2.2	1e-10	8.28e-10	****	PDF	0.528	134
55	GO:0007059	chromosome segregation	308	-0.492	-2.21	1e-10	8.28e-10	****	PDF	0.523	161
127	GO:0050657	nucleic acid transport	114	-0.555	-2.21	3.03e-09	1.63e-08	****	PDF	0.395	45
128	GO:0050658	RNA transport	114	-0.555	-2.21	3.03e-09	1.63e-08	****	PDF	0.395	45
219	GO:0031062	positive regulation of histone methylation	55	-0.63	-2.21	3.2e-07	1e-06	****	PDF	0.436	24
54	GO:0016571	histone methylation	157	-0.537	-2.22	1e-10	8.28e-10	****	PDF	0.35	55
99	GO:0051236	establishment of RNA localization	117	-0.561	-2.22	5.56e-10	3.86e-09	****	PDF	0.402	47
276	GO:0071459	protein localization to chromosome, centromeric region	26	-0.733	-2.23	3.11e-06	7.75e-06	****	PDF	0.769	20
348	GO:0051570	regulation of histone H3-K9 methylation	27	-0.72	-2.23	1.63e-05	3.22e-05	****	PDF	0.481	13
94	GO:0007098	centrosome cycle	124	-0.56	-2.24	3.56e-10	2.6e-09	****	PDF	0.548	68
107	GO:0000956	nuclear-transcribed mRNA catabolic process	108	-0.571	-2.24	1.06e-09	6.78e-09	****	PDF	0.398	43
230	GO:0042073	intraciliary transport	41	-0.678	-2.24	5.76e-07	1.72e-06	****	PDF	0.512	21
52	GO:0006281	DNA repair	465	-0.478	-2.25	1e-10	8.28e-10	****	PDF	0.43	200
84	GO:0031023	microtubule organizing center organization	137	-0.552	-2.25	1.18e-10	9.67e-10	****	PDF	0.526	72
253	GO:0033260	nuclear DNA replication	30	-0.722	-2.25	1.42e-06	3.86e-06	****	PDF	0.767	23
49	GO:0006403	RNA localization	151	-0.549	-2.26	1e-10	8.28e-10	****	PDF	0.47	71
221	GO:0007099	centriole replication	37	-0.701	-2.26	3.67e-07	1.14e-06	****	PDF	0.649	24
291	GO:0031445	regulation of heterochromatin formation	28	-0.721	-2.26	5.13e-06	1.21e-05	****	PDF	0.5	14
292	GO:0120261	regulation of heterochromatin organization	28	-0.721	-2.26	5.13e-06	1.21e-05	****	PDF	0.5	14
216	GO:1902275	regulation of chromatin organization	41	-0.688	-2.27	2.8e-07	8.89e-07	****	PDF	0.634	26
42	GO:0019827	stem cell population maintenance	153	-0.556	-2.29	1e-10	8.28e-10	****	PDF	0.412	63
43	GO:0034968	histone lysine methylation	123	-0.575	-2.29	1e-10	8.28e-10	****	PDF	0.407	50
44	GO:0006302	double-strand break repair	260	-0.515	-2.29	1e-10	8.28e-10	****	PDF	0.431	112
156	GO:0051298	centrosome duplication	68	-0.625	-2.29	1.93e-08	8.51e-08	****	PDF	0.603	41
206	GO:0045005	DNA-templated DNA replication maintenance of fidelity	45	-0.677	-2.29	1.91e-07	6.38e-07	****	PDF	0.667	30
38	GO:0000070	mitotic sister chromatid segregation	157	-0.557	-2.3	1e-10	8.28e-10	****	PDF	0.586	92
39	GO:0098727	maintenance of cell number	158	-0.556	-2.3	1e-10	8.28e-10	****	PDF	0.411	65
31	GO:0000725	recombinational repair	156	-0.561	-2.32	1e-10	8.28e-10	****	PDF	0.519	81
36	GO:0040029	epigenetic regulation of gene expression	150	-0.564	-2.32	1e-10	8.28e-10	****	PDF	0.373	56
30	GO:0000724	double-strand break repair via homologous recombination	154	-0.565	-2.33	1e-10	8.28e-10	****	PDF	0.526	81
90	GO:0032392	DNA geometric change	85	-0.624	-2.33	2.41e-10	1.84e-09	****	PDF	0.541	46
137	GO:0032508	DNA duplex unwinding	81	-0.619	-2.33	5.43e-09	2.72e-08	****	PDF	0.531	43
143	GO:0006405	RNA export from nucleus	67	-0.641	-2.33	8.73e-09	4.2e-08	****	PDF	0.507	34
168	GO:0140718	facultative heterochromatin formation	34	-0.744	-2.36	4.33e-08	1.77e-07	****	PDF	0.618	21
24	GO:0006325	chromatin organization	451	-0.506	-2.37	1e-10	8.28e-10	****	PDF	0.379	171
26	GO:0033044	regulation of chromosome organization	207	-0.549	-2.37	1e-10	8.28e-10	****	PDF	0.522	108
27	GO:0000819	sister chromatid segregation	183	-0.557	-2.37	1e-10	8.28e-10	****	PDF	0.579	106
19	GO:0006260	DNA replication	254	-0.543	-2.4	1e-10	8.28e-10	****	PDF	0.539	137
15	GO:0006338	chromatin remodeling	287	-0.547	-2.44	1e-10	8.28e-10	****	PDF	0.415	119
11	GO:0071103	DNA conformation change	94	-0.636	-2.45	1e-10	8.28e-10	****	PDF	0.543	51
12	GO:0031060	regulation of histone methylation	85	-0.655	-2.45	1e-10	8.28e-10	****	PDF	0.459	39
10	GO:0006261	DNA-templated DNA replication	142	-0.603	-2.46	1e-10	8.28e-10	****	PDF	0.634	90
9	GO:0045814	negative regulation of gene expression, epigenetic	90	-0.654	-2.48	1e-10	8.28e-10	****	PDF	0.478	43
4	GO:0051276	chromosome organization	485	-0.535	-2.54	1e-10	8.28e-10	****	PDF	0.509	247
5	GO:0070828	heterochromatin organization	89	-0.668	-2.54	1e-10	8.28e-10	****	PDF	0.494	44
3	GO:0031507	heterochromatin formation	81	-0.678	-2.56	1e-10	8.28e-10	****	PDF	0.519	42
